# Supplementary material for: Beyond the Surgical Bill: Pharmacoeconomics and Real-World Utilization Across the Knee Osteoarthritis Care Pathway—A Critical Narrative Review
Source: Healthcare (Basel). 2026 Jul 9;14(14):2066. doi: 10.3390/healthcare14142066 (PMC13409983; doi:10.3390/healthcare14142066)
Supplement: Supplementary file 1 [file healthcare-14-02066-s001.zip]

Archive with 3 entries (3 files):
- Supplementary File S1.pdf
- Supplementary Table S1.xlsx
- Supplementary Table S2.pdf
