# Supplementary material for: Beyond the Surgical Bill: Pharmacoeconomics and Real-World Utilization Across the Knee Osteoarthritis Care Pathway—A Critical Narrative Review
Source: Healthcare (Basel). 2026 Jul 9;14(14):2066. doi: 10.3390/healthcare14142066 (PMC13409983; doi:10.3390/healthcare14142066)
Supplement: Supplementary file 1 [file healthcare-14-02066-s001.zip › Supplementary Table S1.xlsx]

## Sheet: S1
Supplementary Table S1. Retained core evidence sources used in the synthesis
No.	Ref / First author, Year	Country / health system	Population label	Design / data source	N / follow-up or model horizon	Pathway stage	Perspective	Currency & cost year	Key economic outcome(s)	Major limitation	Funding / COI / commercial relevance
1	Yang 2023 [9]	Global (204 countries)	KOA	GBD modeling study	GBD 2019; 204 countries	EPI	n/a	n/a	~364.6M prevalent KOA; high BMI = 22.4% of KOA YLDs (+40.5% since 1990)	GBD modeling assumptions	No relevant funding or COI concern identified from the source disclosure for this review.
2	Murphy 2008 [13]	USA	KOA·sx	population cohort	lifetime to age 85	EPI	n/a	n/a	Lifetime symptomatic KOA risk 44.7%; 56.8% post-injury; 60.5% with obesity	Projection assumptions	No relevant funding or COI concern identified from the source disclosure for this review.
3	Losina 2015 [11]	USA	KOA·sx·model	decision-analytic (OA Policy Model)	lifetime	EPI	societal	USD	28.4 yrs lived w/ symptomatic KOA; eligibility 54->70%, lifetime OA cost ~$12,400->$16,000	Model/eligibility assumptions	No relevant funding or COI concern identified from the source disclosure for this review.
4	Bedenbaugh 2021 [12]	USA	KOA·claims	matched claims cohort (510,605)	cross-sectional + PPPY	EPI	payer	USD	Treated prevalence 4% (13.2% >=65); +$7,707 PPPY vs controls	All-cause vs KOA-attributable	Support involving Biosplice Therapeutics was reported in the source disclosure.
5	Cui 2020 [10]	Global (population-based)	KOA	synthesis of population-based studies	prevalence	EPI	n/a	n/a	~654.1M aged >=40 with knee OA; pooled prevalence 22.9%	Pooled across heterogeneous studies	No relevant funding or COI concern identified from the source disclosure for this review.
6	Kolasinski 2020 [3]	International (US-led)	GL	ACR/AF clinical practice guideline	guideline	GL	n/a	n/a	Strong: exercise, weight loss, topical+oral NSAIDs, IA-CS; conditional: acetaminophen, duloxetine, tramadol	Applicability / implementation gaps	Guideline panel; member disclosures reported per journal policy.
7	OARSI 2019 [4]	International	GL	OARSI guideline	comorbidity-stratified	GL	n/a	n/a	Topical NSAID strong; strongly against opioids; IA-CS/IA-HA conditional	Implementation; comorbidity strata	Guideline panel; member disclosures reported per journal policy.
8	AAOS nonarthroplasty [5]	International (US)	GL	AAOS guideline (29 recs)	guideline	GL	n/a	n/a	Flags need for better IA-CS/HA/PRP research incl. cost-effectiveness analysis	Evidence gaps; implementation	Guideline panel; member disclosures reported per journal policy.
9	Arden 2021 [6]	International (EU)	GL	ESCEO vs OARSI 2019 comparison	guideline comparison	GL	n/a	n/a	Compares ESCEO/OARSI non-surgical KOA recs; differences in HA/CS/opioid positioning	Guideline discordance	Guideline panel; member disclosures reported per journal policy.
10	Bruyere 2019 [8]	International (EU)	GL	ESCEO stepwise algorithm	guideline	GL	n/a	n/a	ESCEO algorithm; short-term acetaminophen + pharmaceutical-grade glucosamine/chondroitin sulfate	Discordance; differs from OARSI	Guideline panel; member disclosures reported per journal policy.
11	Gibbs 2023 [7]	International	GL	systematic review of 25 guidelines	-	GL	n/a	n/a	7 higher-quality guidelines; applicability ~46%; <40% receive recommended care	Guideline quality/implementation	No relevant funding or COI concern identified from the source disclosure for this review.
12	Codazza 2024 [32]	Italy	KOA	national survey (155 MDs / 2,656 obs)	cross-sectional	GL	n/a	n/a	Heterogeneous pharmacologic/rehab management; no standardized protocols	Survey self-report	No relevant funding or COI concern identified from the source disclosure for this review.
13	Iolascon 2024 [33]	Italy	KOA	survey (1,473 clinicians / 150 pts)	cross-sectional	GL	n/a	n/a	Knee pain most burdensome; ~50% unsatisfied with analgesics; IA-HA preferred	Survey; small patient n	No relevant funding or COI concern identified from the source disclosure for this review.
14	Taqi 2023 [34]	UK	KOA·claims	CPRD cohort (117,637)	2000-2014	MED-UTIL	n/a	n/a	Opioids 34.9% of analgesic Rx; tramadol DDD +545%; mean OME 32.6->71.7 mg/day	Prescribing != consumption	No relevant funding or COI concern identified from the source disclosure for this review.
15	Taqi 2025 [17]	UK	KOA·claims	CPRD incident cohort (108,221)	1-yr post-initiation	MED-UTIL	n/a	n/a	1.4M analgesic Rx yr1; persistent use: antidepressants 36.8%, NSAIDs 27.0%, opioids 14.9%	Channeling; persistence definition	No relevant funding or COI concern identified from the source disclosure for this review.
16	Taqi 2021 [22]	UK	KOA·claims	CPRD + hospital-records cohort (57,383)	1-yr	MED-UTIL	n/a	n/a	Current opioid use: highest 6-mo fall risk (aHR 2.40); 4.1% fell within 1 yr	Observational; confounding	No relevant funding or COI concern identified from the source disclosure for this review.
17	Silverman 2022 [18]	USA	K/H-OA·claims (supportive)	commercial claims (18,100/4,825/871)	36 months	NSAID	payer	USD	~480 days NSAID exposure; GI 7.3-8.1%, ARF 8-11%; cost +$4,812 (oral) vs +$689 (topical)	Supportive, not KOA-specific; non-randomized.	Funded by Pfizer and Eli Lilly, per the source disclosure.
18	Neogi 2024 [35]	Sweden	K/H-OA (supportive)	population register (35,173)	1-yr post-Dx	NSAID	n/a	n/a	21% used NSAIDs despite contraindication; opioids 14% (CI) vs 8% (no CI)	Supportive, not KOA-specific; coding.	No relevant funding or COI concern identified from the source disclosure for this review.
19	da Costa 2021 [36]	International	K/H-OA (supportive)	network meta-analysis (192 trials; 102,829)	trial-based	NSAID	n/a	n/a	Topical/oral NSAIDs > opioids for pain; opioid AE risk markedly higher	Supportive, not KOA-specific; trial populations.	No relevant funding or COI concern identified from the source disclosure for this review.
20	Lapane 2015 [37]	USA	KOA·rx	OAI cohort; marginal structural models	3 annual assessments	NSAID	n/a	n/a	Long-term NSAID: modest WOMAC gains, CIs include null (NS)	Confounding by indication	No relevant funding or COI concern identified from the source disclosure for this review.
21	Salis 2024 [38]	International (US/NL)	KOA·rx	OAI/MOST/CHECK multi-cohort (4,197; 8,394 knees)	4-5 yr	NSAID	n/a	n/a	Long-term NSAID users: symptom worsening (pain OR 2.04); TKR OR 3.13	Observational; bidirectional causality	No relevant funding or COI concern identified from the source disclosure for this review.
22	Katz 2016 [66]	USA	KOA·model	decision-analytic (older KOA + CVD/diabetes)	model horizon	PHARM-CEA	healthcare-system	USD	Ibuprofen cost-saving (+0.07 QALY, -$800); naproxen+PPI ICER $76.7k-252.3k; opioids dominated	Comorbidity/toxicity assumptions	Author disclosures reported but not directly relevant to this review question.
23	Losina 2018 [39]	USA	KOA·model	decision-analytic (generic celecoxib)	model horizon	PHARM-CEA	payer	USD	Generic celecoxib ICER $284,630/QALY (high-pain); CE only at low price/low CV risk	Price/toxicity-assumption dependent	No relevant funding or COI concern identified from the source disclosure for this review.
24	Shi 2022 [40]	International (18 countries)	OA-wide (supportive)	systematic review of 43 CEAs	-	PHARM-CEA	mixed	2021 USD	ICER ranges: NSAIDs $44-307k; opioids $12.0k-128.0k; SYSADOA $10.9k-27.8k; injections $258-58.4k	Heterogeneity; transferability	No relevant funding or COI concern identified from the source disclosure for this review.
25	Vo 2023 [67]	Vietnam	KOA·model	Markov model	model horizon	PHARM-CEA	societal	local/USD	Crystalline glucosamine sulfate may be cost-effective under local WTP	Jurisdiction-specific; societal perspective	No relevant funding or COI concern identified from the source disclosure for this review.
26	Losina 2023 [41]	USA	KOA·claims	Medicare MCBS analysis (3,549)	2003-2016	OPIOID	n/a	n/a	9% chronic / 21% occasional opioid; use rose 27->39% (2003-13); chronic 8->13%	Survey; coding	No relevant funding or COI concern identified from the source disclosure for this review.
27	Wright 2014 [42]	USA	KOA·claims	Medicare MCBS	2003-2009	OPIOID	n/a	n/a	Opioid Rx 31->40%; NSAID 41->31%; tramadol 5->10% (temporal substitution)	Survey; channeling	No relevant funding or COI concern identified from the source disclosure for this review.
28	DeMik 2017 [43]	USA	KOA·claims	Humana commercial+MA claims (934,774)	2007-2014	OPIOID	payer	n/a	15.93% of KOA pts received KOA-associated opioid; regional variation	Claims; channeling	No relevant funding or COI concern identified from the source disclosure for this review.
29	Kumar 2023 [68]	USA	KOA·claims	Optum Labs cohort (67,245)	1-yr	OPIOID	n/a	n/a	Delayed PT (9-12 mo) -> opioid use aRR 1.93 (chronic 2.50) vs early PT	Confounding; access	Author disclosures reported but not directly relevant to this review question.
30	King 2020 [69]	Canada	KOA·clin	referral cohort (2,127)	cross-sectional	OPIOID	n/a	n/a	29.8% current opioid; associated with comorbidity (HTN, GI, depressed mood)	Referral cohort; selection	No relevant funding or COI concern identified from the source disclosure for this review.
31	Yu 2022 [44]	UK / Sweden	KOA·claims	comparative (49,043 Eng / 5,955 Swe)	pre-surgery	OPIOID	n/a	n/a	Opioid rose toward surgery 24->44% (Eng), 16->33% (Swe); controls stable	Pre-arthroplasty window; channeling	No relevant funding or COI concern identified from the source disclosure for this review.
32	Thorlund 2019 [45]	Sweden	K/H-OA (supportive)	register (82,379 of 751,579)	12-mo prevalence	OPIOID	n/a	n/a	Opioid prevalence 23.6% vs 9.6% (PR 2.1); 11.8% of opioid dispensations attributable	Supportive, not KOA-specific.	No relevant funding or COI concern identified from the source disclosure for this review.
33	Wei 2019 [46]	USA	K/H-OA (supportive)	linked claims+EHR (35,861; 70,716 episodes)	per-episode	OPIOID	payer	USD	PPPM all-cause $1,876/$1,840 (mod/sev) vs $1,602; opioid use raises cost in each stratum	Supportive, not KOA-specific; attribution.	No relevant funding or COI concern identified from the source disclosure for this review.
34	Zhao 2019 [23]	USA	OA-wide (supportive)	MEPS (20,785,007)	annual	OPIOID	societal	USD	Opioid + mod/severe pain: +$13,595 cost, +$2,331 wage loss/pt; $58.5B + $2.2B national	Supportive, not KOA-specific.	Author disclosures reported but not directly relevant to this review question.
35	Huizinga 2022 [21]	USA	KOA·sx·model	decision-analytic (OA Policy Model)	lifetime	OPIOID	societal	USD	Lifetime opioid-related cost $14.0B; $13,770/SKOA opioid user; $840/SKOA pt; direct 53%	Model assumptions	No relevant funding or COI concern identified from the source disclosure for this review.
36	Schnitzer 2023a [70]	USA	OA-wide (supportive)	survey (153 clinicians)	cross-sectional	OPIOID	n/a	n/a	90.8% prescribed opioids for OA in prior yr; 92.2% concerned re dependence	Supportive, not KOA-specific; survey.	One or more authors reported industry affiliation, as disclosed; no direct sponsor role for this analysis.
37	Schnitzer 2023b [71]	USA	OA-wide (supportive)	survey (OA patients, opioid vs nonopioid)	cross-sectional	OPIOID	patient	n/a	Opioid-regimen pts: more pain, worse function, lower EQ-5D (0.45 vs 0.71), lower satisfaction	Supportive, not KOA-specific; survey.	One or more authors reported industry affiliation, as disclosed; no direct sponsor role for this analysis.
38	McAlindon 2017 [48]	USA	KOA·sx	RCT (140), IA triamcinolone vs saline	2 yr (q12wk)	INJ	n/a	n/a	More cartilage loss (-0.21 vs -0.10 mm); no significant pain advantage	Structural endpoint; not economic	Publicly funded (NIH/NIAMS); authors reported no relevant conflict, as disclosed.
39	Mackowiak 2020 [20]	USA	KOA·claims	retrospective claims (260,828; 126,831 monotx)	4 yr	INJ	payer	USD	4-yr PPPM: HA $733 vs CS $1,230 vs TKA $1,548; AEs lower in HA cohort	Non-randomized; channeling	Funded by Bioventus, per the source disclosure.
40	Altman 2015 [19]	USA	KOA·claims	administrative claims (~79M; 182,022 to TKR)	longitudinal	INJ	payer	USD	Median time-to-TKR 484 (HA) vs 114 (no HA) d; dose-response 0.7/1.4/3.6 yr (0/1/>=5 courses)	Confounding by indication; disease-stage misclassification; immortal-time bias	Funded by Seikagaku and Bioventus, per the source disclosure.
41	Park 2024 [49]	South Korea	KOA·claims	HIRA database (36,983)	longitudinal	INJ	payer	n/a	IA-HA ~1-yr longer time to TKA; aHR 0.61 (single-injection 0.56); AEs 6.7%	Confounding by indication; disease-stage misclassification; immortal-time bias	Funded by LG Chem, per the source disclosure.
42	Delbarre 2017 [50]	France	KOA·claims	medico-administrative claims (14,782)	up to 7.5 yr	INJ	payer	EUR	RMST without TKR +51 d (1y) to +217 d (7.5y); pre-TKR ambulatory cost EUR744 vs EUR805	Confounding by indication; disease-stage misclassification; immortal-time bias	Funded by LCA Pharmaceutical, per the source disclosure.
43	Concoff 2021 [51]	USA	KOA·claims	administrative database (744,734)	2 yr	INJ	payer	USD	TKA-free survival 85.8% vs 74.1% (1y); HR 0.85 (1 course) to 0.27 (>=5); pre-TKA cost $860 vs $2,659	Confounding by indication; disease-stage misclassification; immortal-time bias	Funded by Ferring, per the source disclosure.
44	Ranawat 2024 [72]	International	KOA	systematic review (27 studies; 5,782,156)	-	INJ	mixed	n/a	CE more favorable when HA used earlier; high-MW > low-MW products	Heterogeneity	One or more authors reported industry affiliation, as disclosed; no direct sponsor role for this analysis.
45	Mordin 2021 [73]	USA	KOA	systematic review (econ.; 21 studies)	-	INJ	mixed	USD	IA-HA delays TKA (>5 yr with repeated courses); opioid Rx -6%	Review scope; selection	Funded by DePuy Synthes, per the source disclosure.
46	Salmon 2018 [74]	International	KOA	cost-effectiveness review	-	INJ	mixed	EUR	IA-HA ICERs EUR240-53,225/QALY; model structure/comparator-dependent	Heterogeneity	No external funding reported; some authors report industry ties outside the submitted work, as disclosed.
47	Dasa 2016 [75]	USA	KOA·claims	health-plan claims (50,389)	longitudinal	INJ	payer	USD	Product-level cost/TKR differences (Synvisc TKR HR 1.069 vs Supartz; cost 9.0%/6.8% higher)	Product heterogeneity	Funded by Seikagaku, per the source disclosure.
48	Nicholls 2024 [76]	USA	KOA·claims	MarketScan (11,200/10,225/8,473)	longitudinal	INJ	payer	USD	High-MW lower KOA medical cost (-$265 vs low-MW); completion 84/82% vs 48% (5-injection)	Product/commercial heterogeneity	Funded by Ferring, per the source disclosure.
49	Estades-Rubio 2017 [77]	Not stated	KOA·sx	RCT (54), single stabilized vs 5-injection HA	26 wk	INJ	n/a	cost	Single-injection: better WOMAC wk26, less analgesia, lower overall cost	Small sample	Authors reported no relevant conflict; study funding not stated in the accessible source text, as disclosed.
50	Rajan 2020 [64]	USA	KOA·model	Markov (55-yo KL II-III; 3 PRP, 1-yr delay)	lifetime	INJ	payer + societal	USD	PRP 14.55 vs TKA 14.63 QALY; TKA dominates (payer); societal ICER $4,175/QALY; no delay <10 yr CE at $728	Model; durability-sensitive	No external funding reported in the accessible source information.
51	Bendich 2020 [52]	USA	KOA·model	CEA from 9 RCTs (882)	6-12 mo	INJ	n/a	USD	PRP CE if cost <$3,703 (6 mo) / <$1,192 (12 mo); utility gain 0.12/0.14 vs HA 0.02/0.03	Utility converted; formulations vary	No external funding reported; some authors report industry ties outside the submitted work, as disclosed.
52	Raeissadat 2023 [78]	Iran	KOA·model	decision-tree CUA (PRP/PRGF/HA/ozone)	model horizon	INJ	payer	local tariff	PRP dominant at WTP $10,000 (100% sims); PRP cost $318.58	Jurisdiction-specific; indirect costs excluded	Funding and conflict information not stated in the accessible source text.
53	Hardenberg 2022 [79]	Netherlands	K/H-OA (supportive)	workforce absenteeism/cost study	per-episode + annual	HCRU	societal/employer	EUR	Knee OA sick leave 186 days, EUR 15,550/episode; ~EUR 26.9M/yr national (~2x hip)	Supportive, not KOA-specific; knee-specific estimate extracted where reported.	No relevant funding or COI concern identified from the source disclosure for this review.
54	Kotlarz 2010 [80]	USA	OA-wide (supportive)	economic analysis (US survey)	annual	HCRU	employer/societal	USD	+$469-520/yr absenteeism (~3 workdays); $10.3B/yr aggregate	Supportive, not KOA-specific; absenteeism only.	No relevant funding or COI concern identified from the source disclosure for this review.
55	Chen 2020 [54]	USA	KOA·claims	Medicare 5% FFS (matched controls)	2009-2014	HCRU	payer	2014 USD	$15,558/pt total; +$5,364 vs control; >$34B aggregate; inpatient $12,085/claim, SNF $5,563	All-cause vs KOA-attributable	One or more authors reported industry affiliation, as disclosed; no direct sponsor role for this analysis.
56	Ebata-Kogure 2020 [81]	Japan	KOA·claims	cross-sectional claims (270,722 knee)	2013-2019	HCRU	payer	JPY	Median all-cause cost ~74,000 JPY (knee) vs ~35,000 (hip); topical NSAID 58-63%	Joint-site differences; coding	One or more authors reported industry affiliation, as disclosed; no direct sponsor role for this analysis.
57	Al-Saleh 2022 [56]	UAE (Dubai)	K/H-OA (supportive)	claims (11,651 OA)	cross-sectional	HCRU	payer	USD	HCRU highest in NSAID-contraindication subgroup (USD 11,354); med/procedure spending reported	Supportive, not KOA-specific; subgroups.	One or more authors reported industry affiliation, as disclosed; no direct sponsor role for this analysis.
58	Coates 2023 [55]	UK (England)	K/H-OA (supportive)	linked CPRD GOLD + HES (5,931)	12 mo	HCRU	healthcare-system	GBP	12-mo cost GBP 4,199 vs GBP 781 (~5x); therapy-line cycling (11.9% >20 lines)	OA chronic pain; matched	No relevant funding or COI concern identified from the source disclosure for this review.
59	Savvari 2024 [57]	Greece	K/H-OA (supportive)	prospective (164)	annual	HCRU	societal	EUR	Direct EUR 1,675/pt, indirect EUR 3,501; joint replacement & paid care major drivers	Supportive, not KOA-specific; small n.	One or more authors reported industry affiliation, as disclosed; no direct sponsor role for this analysis.
60	van Scherpenseel 2023 [58]	Netherlands	K/H-OA (supportive)	cohort (861, early knee/hip OA)	10 yr	HCRU	n/a	n/a	Active pain coping -> +16.5% healthcare services over 10 yr	Early OA; behaviour-driven	No relevant funding or COI concern identified from the source disclosure for this review.
61	Salmon 2016 [15]	International	K/H-OA (supportive)	cost-of-illness review (lower-limb OA)	-	HCRU	mixed	EUR	Annual per-patient ~0.7-12k EUR (direct 0.5-10.9k; indirect 0.2-12.3k)	Supportive, not KOA-specific; wide cost range.	No relevant funding or COI concern identified from the source disclosure for this review.
62	Puig-Junoy 2015 [82]	International	OA-wide (supportive)	cost-of-illness review (OA)	-	HCRU	societal	EUR	Incremental healthcare EUR705-19,715; non-healthcare EUR432-11,956; social cost 0.25-0.50% GDP	Supportive, not KOA-specific; wide cost range.	No relevant funding or COI concern identified from the source disclosure for this review.
63	Hermans 2012 [16]	Netherlands	KOA	cost/productivity study (working KOA)	-	HCRU	societal/employer	EUR	Productivity losses form a large share of total societal KOA burden	Working-age subset	No relevant funding or COI concern identified from the source disclosure for this review.
64	Ong 2020 [14]	USA	KOA·claims	claims analysis (1,567,024)	4.5 yr	HCRU	payer	USD	KOA costs $6.60B (~$4,210/pt); knee arthroplasty ~8.8% of pts = 61.5% of KOA-related costs; HA = 3.0% of overall costs	Claims-based cost attribution; arthroplasty patient share derived from the reported non-arthroplasty proportion; disease severity unavailable.	Funded by Ferring, per the source disclosure.
65	Malanga 2020 [83]	USA	KOA·claims	Medicare-supplement claims	-	HCRU	payer	USD	Injections a small share of spending; arthroplasty dominates among those progressing to surgery	Claims; cost-distribution	Funded by Ferring, per the source disclosure.
66	Weick 2016 [84]	USA	KOA·claims	MarketScan (244,059 TKA)	12 mo pre-TKA	PRE-TKA	payer	USD	14.7% had HA in 12 mo pre-TKA; HA = 16.4% of KOA payments, 25.2% of treatment-specific	Stage-dependent; low-value near surgery	Funding and conflict information not stated in the accessible source text.
67	Bedard 2017 [24]	USA	KOA·claims	Humana claims (86,081 TKA)	12 mo pre-TKA	PRE-TKA	payer	USD	65.8% had nonarthroplasty tx pre-TKA = 57.6% of non-inpatient cost; HA alone 29.3%; guideline-only could cut 45%	Pre-TKA spending; guideline discordance	No relevant funding or COI concern identified from the source disclosure for this review.
68	Collins 2023 [59]	USA	KOA·claims	national procedure volumes	2010-2021	SURG	n/a	n/a	1,413,425 TKA vs 103,465 UKA vs 2,183 HTO; UKA CAGR +5.16% then -10.61%	Administrative volume only	No relevant funding or COI concern identified from the source disclosure for this review.
69	Konopka 2015 [25]	USA	KOA·model	prob. state-transition Markov	lifetime	SURG	societal	2012 USD	QALYs 14.62/14.63/14.64 (HTO/UKA/TKA); HTO 57% CE @ $50k/QALY	Small QALY gaps; conversion-dependent	No relevant funding or COI concern identified from the source disclosure for this review.
70	Smith 2017 [26]	Literature-based Markov model; UK-based authors; health-system perspective not clearly stated	KOA·model	Markov; cohorts 40/50/60/70	10-yr	SURG	Not clearly stated (literature-derived costs)	Not clearly stated (literature-derived inputs)	Age-stratified: HTO most CE <60y, UKA >=60y	Literature-derived (systematic-review) inputs; perspective/currency not clearly stated; age-stratified ranking sensitive to utility assumptions	No relevant funding or COI concern identified from the source disclosure for this review.
71	Ruangsomboon 2025 [27]	Canada (Ontario public payer)	KOA·model	prob. Markov	lifetime; 45-y cohort	SURG	public payer	2023 CAD	UKA most CE (55.3% sims); UKA ICER $19.46/QALM vs TKA; HTO dominated	Jurisdiction-specific; model	No relevant funding or COI concern identified from the source disclosure for this review.
72	Leal 2022 [31]	UK	KOA·claims	NJR linked to HES/primary care (854,866)	2 yr	SURG	healthcare-system	GBP	Knee replacement 1-yr hosp GBP 7,805; 2-yr total GBP 12,578; complications/revisions up to 3x	Index + downstream cost	No relevant funding or COI concern identified from the source disclosure for this review.
73	Fuller 2022 [85]	USA	KOA·claims	PearlDiver knee-arthroplasty trends	2010-2019	SURG	n/a	n/a	PFA -5.73% CAGR, BKA -10.49%; UKA/TKA stable; computer-assistance +19.81%/+3.90%	Administrative trends	No relevant funding or COI concern identified from the source disclosure for this review.
74	Maman 2024 [28]	USA	KOA·claims	National Inpatient Sample (136,890 matched)	index admission	SURG	payer	USD	UKA LOS 1.53 vs 2.47 d; hospitalisation cost $55,976 vs $61,513; mortality 0.015%	Index-admission only; selection	No relevant funding or COI concern identified from the source disclosure for this review.
75	Yapici 2020 [62]	Turkey	KOA·clin	author primary HTO cohort (Orthopedics 2020)	504 knees / 441 patients; mean 10-yr follow-up (retrospective, 2000-2010)	SURG	n/a	n/a	Medial open-wedge HTO complications / additional surgery / survivorship (author primary data)	Author primary data; single-institution retrospective cohort; Level IV	Author self-citation; no relevant financial relationships reported in the source where stated.
76	Ruiz 2013 [65]	USA	KOA·model	societal economic analysis (end-stage KOA / TKA)	lifetime	SURG	societal	USD	TKA: +$20,635 direct cost, -$39,565 indirect; net societal benefit $18,930/pt	Model; societal assumptions	No relevant funding or COI concern identified from the source disclosure for this review.
77	Cozzarelli 2023 [86]	USA	KOA·claims	facility-cost analysis (UKA)	index	SURG	payer (facility)	USD	UKA facility cost $14,542 (inpatient) vs $12,032 (outpatient) vs $9,025 (ASC)	Facility cost only; site mix	No external funding reported; some authors report industry ties outside the submitted work, as disclosed.
78	Bell 2021 [47]	USA	K/H-OA (supportive)	Medicare elective THA/TKA cohort (3,211)	90-day episode	POST-ACUTE	payer	USD	Preop opioid +$789 (tramadol-only +$430) 90-day episode cost; post-acute cost +70%	Perioperative; TJA cohort (THA/TKA), not TKA-only or KOA-specific; opioid exposure binary; residual selection	Authors reported no relevant financial relationships, as disclosed.
79	Hung 2019 [87]	USA	KOA·sx	TKA economic analysis (trial)	90-day + 1-yr	POST-ACUTE	payer + patient	USD	90-day: 29.7 outpatient visits, $3,720; 1-yr: 48.9 visits (33.2 PT), $8,930; patient cost-share $1,342	Single-trial; selection	No relevant funding or COI concern identified from the source disclosure for this review.
80	Chen 2021 [63]	China	KOA·claims	EMR (2,017 TKA; 145 hospitals)	2016-2018	POST-ACUTE	n/a	n/a	Perioperative NSAIDs+opioids 55.92%; NSAIDs = 81.14% of pain-management drug expense	Coding; perioperative	No relevant funding or COI concern identified from the source disclosure for this review.
81	Courtney 2018 [29]	USA	KOA·claims	Medicare 5% LDS (58,809 TKA / 27,293 THA)	90-day episode; 2010-2014	BUNDLE	payer	USD	Median 90-day TKA episode $23,800 (IQR $18.9k-32.3k); risk factors: malnutrition, age>85, etc.	Risk adjustment; episode cost	No relevant funding or COI concern identified from the source disclosure for this review.
82	Navathe 2017 [30]	USA	KOA·claims	observational (3,942 LEJR)	Medicare episodes	BUNDLE	payer	USD	Uncomplicated episode cost -20.8% ($26,785->$21,208); implant -$1,920/case; post-acute -$2,443/case	Observational; single-system	No relevant funding or COI concern identified from the source disclosure for this review.
83	Tormalehto 2018 [1]	USA	KOA·sx/rx	cohort utilities (OAI)	cross-sectional	METH	n/a	n/a	SF-6D decrements: symptomatic -0.02/-0.03; KL4 -0.03/-0.04	Utilities definition-sensitive	No relevant funding or COI concern identified from the source disclosure for this review.

## Sheet: Vocabulary
Population label (column D)
Value	Meaning / use
KOA	Knee OA specifically
K/H-OA	Knee and/or hip OA (or lower-limb OA)
OA-wide	OA overall / any-joint
GL	Guideline / consensus
METH	Methodological / model-structural
Disease-definition modifier (KOA)
Value	Meaning / use
sx	symptomatic
rx	radiographic
clin	clinically diagnosed
claims	claims-coded
model	decision-analytic model
mixed	mixed
Pathway stage (column G)
Value	Meaning / use
EPI	Burden/epidemiology
GL	Guidelines
MED-UTIL	Analgesic utilization/persistence
NSAID	NSAID safety-cost
PHARM-CEA	Pharmacologic cost-effectiveness
OPIOID	Opioid exposure/cost signal
INJ	Injections (IA-CS/IA-HA/PRP)
HCRU	HCRU/cost burden
PRE-TKA	Pre-arthroplasty spending
SURG	Arthroplasty/joint-preserving/procedure mix
POST-ACUTE	Post-acute/perioperative
BUNDLE	Bundled payment/risk adjustment
METH	Methodological
Assignment rules
Value	Meaning / use
1	Tag by population actually analyzed, not by use.
2	K/H-OA and OA-wide flagged 'supportive, not KOA-specific' at first Results mention.
3	GL and METH labeled as such - not read as KOA cost data.
Funding / COI / commercial relevance (column L) — controlled wording
No relevant funding or COI concern identified from the source disclosure for this review.
Guideline panel; member disclosures reported per journal policy.
Funded by [Sponsor], per the source disclosure.
Support involving [Sponsor] was reported in the source disclosure.
Publicly funded ([public agency]); authors reported no relevant conflict, as disclosed.
One or more authors reported industry affiliation, as disclosed; no direct sponsor role for this analysis.
No external funding reported; some authors report industry ties outside the submitted work, as disclosed.
Authors reported no relevant financial relationships, as disclosed.
Funding and conflict information not stated in the accessible source text.
Author disclosures reported but not directly relevant to this review question.
Author self-citation; no relevant financial relationships reported in the source where stated.
Major limitation (column K): population-scope caveats are standardized as "supportive, not KOA-specific" where applicable (Assignment rule 2); remaining limitations are reported as concise, source-specific methodological notes, including confounding by indication, immortal-time bias, model-assumption or perspective sensitivity, claims/coding limitations, and incomplete downstream-event capture.
